# Supplementary material for: Prediction of the Sleep Apnea Severity Using 2D-Convolutional Neural Networks and Respiratory Effort Signals
Source: Diagnostics (Basel). 2023 Oct 12;13(20):3187. doi: 10.3390/diagnostics13203187 (PMC10605440; doi:10.3390/diagnostics13203187)
Supplement: Supplementary file 1 [file diagnostics-13-03187-s001.zip]

Archive with 1 entries (1 files):
- diagnostics-2509477-supplementary.pdf
